# Supplementary material for: SHB1 and CCA1 interaction desensitizes light responses and enhances thermomorphogenesis
Source: Nat Commun. 2019 Jul 15;10:3110. doi: 10.1038/s41467-019-11071-6 (PMC6629618; doi:10.1038/s41467-019-11071-6)
Supplement: Supplementary file 3 — Source Data [file 41467_2019_11071_MOESM3_ESM.xlsx]

## Sheet: Fig. 1
	Fig. 1a		Biological replicates							Fig. 1f		Biological replicates
			set1	set2	set3	average	SEM					set1	set2	set3	average	SEM
	Dark	Col	1	1.125	0.896	1.007	0.0786667			Dark	Ws	1	0.931	1.094	1.00833	0.0818189
		shb1	0.982	0.918	0.858	0.919333	0.0417778				cca1	0.912	1.285	0.866	1.021	0.229785
		Ws	1.205	0.849	0.808	0.954	0.167333				lhy	1.366	0.709	0.842	0.972333	0.34735
		shb1-D	0.965	1.466	1.085	1.172	0.196	P value			cca1 lhy	1.432	0.845	1.185	1.154	0.294725	P value
	Red	Col	2.536	2.097	2.125	2.25267	0.188889	0.0127796		Red	Ws	3.865	2.845	3.896	3.53533	0.598047	0.0334376
		shb1	1.589	0.685	0.955	1.07633	0.341778				cca1	2.363	1.545	1.629	1.84567	0.449988		0.0332334
		Ws	3.125	2.054	2.155	2.44467	0.453556	0.00597493			lhy	2.553	1.256	2.058	1.95567	0.654528
		shb1-D	9.068	9.425	7.987	8.82667	0.559778				cca1 lhy	1.436	0.754	0.878	1.02267	0.363287
	Fig. 1b		Biological replicates							Fig. 1c		Biological replicates
			set1	set2	average	SEM						set1	set2	average	SEM
	Col	ZT0	1	1.235	1.1175	0.16617				Ws	ZT0	1	1.145	1.0725	0.10253
		ZT3	21.868	25.839	23.8535	2.80792					ZT3	8.258	10.956	9.607	1.90777			Fig. 1e
		ZT6	23.369	27.456	25.4125	2.88995					ZT6	22.598	19.258	20.928	2.36174
		ZT9	33.369	35.869	34.619	1.76777					ZT9	27.445	30.123	28.784	1.89363
		ZT12	26.539	28.225	27.382	1.19218					ZT12	19.712	23.026	21.369	2.34335
		ZT15	12.656	14.025	13.3405	0.968029					ZT15	2.598	5.477	4.0375	2.03576
		ZT18	3.025	3.658	3.3415	0.447599					ZT18	2.045	3.325	2.685	0.905097
		ZT21	1.806	1.225	1.5155	0.410829					ZT21	1.502	2.788	2.145	0.909339
		ZT24	1.519	2.386	1.9525	0.613062					ZT24	5.465	3.025	4.245	1.72534
		ZT27	15.325	18.035	16.68	1.91626					ZT27	16.258	19.923	18.0905	2.59155
		ZT30	26.569	28.696	27.6325	1.50402					ZT30	21.825	26.012	23.9185	2.96066
		ZT33	32.207	33.496	32.8515	0.911461					ZT33	28.654	31.335	29.9945	1.89575
		ZT36	26.923	28.563	27.743	1.15966					ZT36	16.625	19.325	17.975	1.90919
	shb1	ZT0	0.602	0.926	0.764	0.229103				shb1-D	ZT0	0.754	1.332	1.043	0.408708
		ZT3	9.225	11.426	10.3255	1.55634					ZT3	16.658	19.225	17.9415	1.81514
		ZT6	18.356	20.289	19.3225	1.36684					ZT6	44.256	41.668	42.962	1.82999
		ZT9	21.181	22.602	21.8915	1.0048					ZT9	48.925	53.889	51.407	3.51008
		ZT12	15.569	17.023	16.296	1.02813					ZT12	26.956	30.789	28.8725	2.71034
		ZT15	3.025	4.725	3.875	1.20208					ZT15	6.658	9.836	8.247	2.24719
		ZT18	0.956	1.577	1.2665	0.439113					ZT18	4.225	2.156	3.1905	1.463
		ZT21	0.759	1.256	1.0075	0.351432					ZT21	1.445	3.845	2.645	1.69706
		ZT24	0.765	1.336	1.0505	0.403758					ZT24	6.526	8.836	7.681	1.63342
		ZT27	10.673	12.089	11.381	1.00126					ZT27	31.569	35.836	33.7025	3.01722
		ZT30	14.859	16.635	15.747	1.25582					ZT30	38.709	43.458	41.0835	3.35805
		ZT33	21.933	23.986	22.9595	1.45169					ZT33	47.806	51.523	49.6645	2.62832
		ZT36	9.478	10.686	10.082	0.854185					ZT36	28.545	32.548	30.5465	2.83055
	Fig. 1d
			Biological replicates			Biological replicates			Biological replicates
			set1	set2	set3	set1	set2	set3	set1	set2	set3	average	SEM
			PIF4 IneDen			Actin IntDen			PIF4/Actin IntDen
	Ws	ZT0	17057	15813	10945	70551	71182	89311	0.241768	0.222149	0.122549	0.195489	0.0639247
		ZT3	52751	26721	39594	61555	69497	80523	0.856973	0.384491	0.49171	0.577725	0.247707
		ZT6	77227	57316	66157	55395	68984	62340	1.39411	0.830859	1.06123	1.0954	0.283178
		ZT9	63514	65825	50897	49119	76291	69184	1.29306	0.862815	0.735676	0.963851	0.292107
		ZT12	33271	47008	30028	55260	72015	92078	0.602081	0.652753	0.326115	0.526983	0.175792
		ZT15	32953	63522	19300	50219	79885	105703	0.656186	0.795168	0.182587	0.544647	0.321161
		ZT18	11543	53754	17051	48480	82490	96899	0.238098	0.651643	0.175967	0.355236	0.258569
		ZT21	4034	24611	23727	41554	77506	107123	0.0970785	0.317537	0.221493	0.212036	0.110533
		ZT24	14610	50700	19743	50258	83609	103848	0.2907	0.606394	0.190114	0.362403	0.217205
	shb1-D	ZT0	5182	13012	14802	63734	80823	76511	0.0813067	0.160994	0.193462	0.145254	0.0577107
		ZT3	48862	42145	25598	58089	67487	54430	0.841158	0.624491	0.470292	0.645313	0.186307
		ZT6	81535	100319	66730	61407	65255	54573	1.32778	1.53734	1.22277	1.36263	0.160155
		ZT9	83432	125586	89505	57550	71444	55641	1.44973	1.75782	1.60862	1.60539	0.154072
		ZT12	78092	62780	49432	57710	66291	53099	1.35318	0.947037	0.93094	1.07705	0.239269
		ZT15	53720	59115	43274	58933	62561	51337	0.911544	0.944918	0.84294	0.8998	0.0519933
		ZT18	35671	37752	26286	57551	63281	76562	0.619815	0.596577	0.34333	0.519907	0.153362
		ZT21	17677	6538	17258	55988	57518	86144	0.315728	0.113669	0.200339	0.209912	0.101369
		ZT24	21634	6201	4400	51958	65092	91544	0.416375	0.0952652	0.0480643	0.186568	0.200413
			Biological replicates			Biological replicates			Biological replicates
			set1	set2	set3	set1	set2	set3	set1	set2	set3	average	SEM
			PIF4 IneDen			Actin IntDen			PIF4/Actin IntDen
	Col	ZT0	32447	13072	11040	90161	51207	97395	0.359878	0.255278	0.113353	0.242836	0.123733
		ZT3	48975	13759	15200	76124	54940	69714	0.643358	0.250437	0.218034	0.37061	0.236762
		ZT6	55984	20162	10668	101265	50653	86226	0.552846	0.398042	0.123721	0.358203	0.217319
		ZT9	46365	40589	42854	106787	53422	91880	0.434182	0.759781	0.466413	0.553458	0.179405
		ZT12	21981	18596	24790	84844	52614	73474	0.259075	0.353442	0.337398	0.316639	0.0504924
		ZT15	15986	19961	18481	82122	59632	82144	0.194662	0.334736	0.224983	0.25146	0.0736955
		ZT18	23282	9549	20507	72228	59958	88841	0.32234	0.159261	0.230828	0.237477	0.0817425
		ZT21	17998	8593	25385	83031	65936	88878	0.216762	0.130323	0.285616	0.210901	0.0778122
		ZT24	12213	9229	22962	61220	59781	91195	0.199494	0.15438	0.25179	0.201888	0.0487491
	shb1	ZT0	15514	4443	4371	83607	59361	78912	0.185559	0.0748471	0.0553908	0.105266	0.0702131
		ZT3	32747	3560	16631	90393	51038	70209	0.362274	0.0697519	0.236878	0.222968	0.146756
		ZT6	40159	15731	11350	90534	44303	70420	0.443579	0.355078	0.161176	0.319944	0.144443
		ZT9	39624	10029	28933	80294	51022	68596	0.493486	0.196562	0.421788	0.370612	0.154936
		ZT12	20846	17240	26651	86764	46228	65604	0.240261	0.372934	0.40624	0.339812	0.0878073
		ZT15	26511	20324	9790	92297	48736	62788	0.287236	0.417022	0.155922	0.286727	0.130551
		ZT18	18940	7200	10455	67315	44070	71762	0.281364	0.163376	0.14569	0.19681	0.0737577
		ZT21	10460	14252	7136	72725	52042	80629	0.143829	0.273856	0.0885041	0.16873	0.0951516
		ZT24	3057	6225	10440	64043	46997	90837	0.0477336	0.132455	0.114931	0.0983733	0.0447221

## Sheet: Fig. 2
	Fig. 2a									Fig. 2b
	Dark				Red					Dark				Red
	Ws	pif4	shb1-D	shb1-D pif4	Ws	pif4	shb1-D	shb1-D pif4		Ws	cca1	lhy	cca1 lhy	Ws	cca1	lhy	cca1 lhy
	14.195	15.534	17.956	15.649	5.78	2.2233	6.122	3.175		13.551	14.42	14.191	13.225	5.857	2.46	3.725	2.46
	15.57	16.225	13.904	15.362	4.022	1.513	7.911	2.503		18.421	14.589	15.655	14.028	6.547	5.071	4.343	3.271
	11.846	13.861	14.578	14.99	3.654	1.78	6.729	3.611		14.696	13.635	13.245	11.516	3.984	5.03	3.978	2.03
	12.134	13.073	13.762	15.246	4.499	2.796	7.434	3.057		17.12	15.941	13.037	14.761	3.407	4.145	3.333	2.745
	14.133	13.706	15.091	15.305	4.826	1.932	6.009	3.526		17.011	15.005	12.699	15.23	6.926	3.601	4.059	1.601
	13.129	14.085	16.653	13.364	6.99	1.957	5.813	3.583		15.762	13.857	16.196	12.758	4.827	3.032	3.107	3.032
	15.309	15.536	13.49	13.773	4.421	2	6.26	4.047		18.079	14.031	14.499	15.023	7.125	5.801	2.528	1.801
	13.551	12.588	15.292	14.325	4.394	2.007	6.434	3.452		16.059	13.156	13.783	14.227	6.434	4.827	3.92	2.227
	14.391	16.592	18.12	12.723	5.074	2.532	6.116	4.144		15.358	13.798	15.366	13.594	3.326	3.82	4.755	2.82
	13.456	12.855	16.876	17.704	5.714	2.03652	6.887	3.782		17.625	12.191	15.57	13.018	6.81	4.645	3.663	2.645
	16.245	12.515	15.91	14.333	5.992	2.047	7.636	3.057		15.527	16.31	14.83	15.014	3.604	4.918	2.874	2.918
	12.899	13.738	14.942	14.774	4.623	3.088	7.079	4.09		15.214	15.501	14.451	14.002	6.292	5.373	4.694	2.373
	14.455	15.511	17.612	14.013	3.238	2.144	7.132	3.149		13.014	15.413	13.552	15.257	4.395	5.044	2.93	2.344
	15.326	16.385	16.318	15.438	4.449	2.145	7.208	2.607		14.617	16.167	13.193	13.135	4.477	4.062	3.349	2.562
	14.155	15.886	14.79	11.157	3.896	2.175	8.001	2.76		16.125	13.462	14.09	13.876	4.793	3.052	5.435	2.052
	15.475	14.586	15.322	14.972	5.192	2.21249	7.022	3.767		16.869	12.883	14.543	14.948	5.88	3.043	5.209	3.043
	17.381	16.374	14.373	12.914	5.947	2.36548	8.085	4.684		16.97	14.879	13.82	16.679	4.732	5.061	5.151	2.261
	16.005	16.198	14.793	17.251	5.301	2.41256	7.056	3.743		15.371	17.353	15.663	15.32	5.411	4.921	3.224	1.921
	17.502	16.996	15.955	11.034	5.483	2.526	6.188	3.232		12.646	14.996	13.582	15.054	4.329	4.548	2.613	1.548
	17.196	13.238	13.162	17.484	4.039	2.047	7.174	3.264		14.825	15.931	13.27	16.343	4.939	3.415	3.006	2.415
	18.256	15.327	15.231	17.909	5.047	2.052	7.175	2.701		13.721	13.594	12.717	16.486	7.601	4.321	5.036	2.321
	17.002	15.633	16.313	17.291	5.014	2.076	6.176	3.599		13.894	13.399	14.119	14.946	3.953	4.55	3.352	2.55
	14.895	12.929	13.753	16.797	3.222	2.01026	7.004	3.008		16.895	17.365	12.747	15.026	3.528	3.643	5.352	2.043
	14.521	14.333	16.771	11.871	4.232	1.611	6.222	3.064		17.899	16.022	14.565	16.335	4.245	2.923	3.808	2.923
	15.588	14.774	14.585	16.097	3.926	2.69	7.244	2.771		16.499	13.581	12.849	12.404	3.716	5.099	4.953	3.099
	17.268	14.013	14.892	13.493	4.658	2.141	7.244	3.19		14.488	15.463	12.729	12.163	6.452	5.4	4.782	2.4
	16.03	15.038	15.954	12.866	3.198	3.261	7.073	3.793		15.136	13.607	13.736	12.091	4.141	4.028	2.744	2.428
	16.019	11.157	13.876	14.864	3.989	3.023	8.27	3.479		16.837	13.595	14.432	12.123	7.711	2.641	4.601	2.141
	15.731	14.672	14.795	15.3	4.041	2.403	7.365	3.205		15.527	15.609	13.912	11.87	4.935	3.068	4.343	2.068
	15.985	12.914	14.709	14.444	4.282	2.92659	8.117	3.591		14.522	13.601	15.448	12.154	4.205	3.066	3.815	3.066
	15.1883	14.5424	15.3259	14.7914	4.6381	2.27111	7.0062	3.3878		15.6759	14.6451	14.083	14.0869	5.15273	4.1536	3.95607	2.43693
				Significance mark	a	b	c	d					Significance mark	a	b	b	c
				P value	a and b	1.15347e-13							P value	a and b	7.78251e-06
					a and c	1.94506e-11								a and c	3.02968e-11
					a and d	6.23595e-09								b and c	4.28799e-15
					b and c	2.29369e-27
					b and d	1.38633e-12
					c and d	3.35115e-20
	Fig. 2c
	Dark				Red				Dark				Red
	Ws	1W	6W	11W	Ws	1W	6W	11W	cca1 lhy	1C-2	6C-6	11C-3	cca1 lhy	1C-2	6C-6	11C-3
	14.107	15.534	15.558	13.6	3.071	5.481	7.942	6.785	14.195	14.83	13.622	15.076	2.343	5.155	4.23	3.83
	15.138	16.225	14.551	17.759	3.61	5.016	6.985	7.796	15.57	13.74	15.369	14.874	2.012	4.22	5.07	5.07
	14.032	13.861	13.855	15.802	4.231	7.212	6.223	7.485	11.846	16.207	14.928	14.043	2.649	4.697	3.859	4.059
	15.303	13.073	12.588	16.338	2.854	6.321	7.646	6.145	14.134	15.88	14.196	13.625	2.702	4.588	4.777	3.777
	15.066	13.706	13.723	15.865	4.025	7.287	6.749	6.793	14.133	15	14.025	14.127	2.541	3.989	3.262	4.162
	14.015	16.085	14.133	15.751	3.908	5.878	6.497	6.475	14.129	13.756	15.726	15.961	3.05	4.801	4.582	3.782
	16.257	15.536	14.286	17.52	3.908	6.967	5.633	6.98	15.309	14.38	12.334	15.615	2.977	4.704	5.282	5.282
	12.802	18.071	14.325	14.967	3.922	5.245	5.715	6.198	13.551	16.959	15.267	16.224	3.271	4.785	4.002	5.002
	14.481	14.179	14.333	15.856	3.947	5.658	6.443	6.372	14.391	12.27	14.865	15.381	2.921	5.591	3.072	4.772
	14.053	13.911	14.354	16.607	4.927	6.937	7.244	6.393	13.456	14.352	16.096	13.99	2.579	5.037	5.655	5.255
	14.487	13.786	14.774	16.138	4.135	7.559	7.586	6.326	16.245	14.552	15.323	15.976	2.629	5.935	4.077	4.377
	16.01	15.358	14.913	15.032	4.159	6.996	7.26	7.713	11.899	15.427	16.368	15.819	3.292	4.348	4.727	4.227
	16.194	16.559	14.947	15.303	4.188	7.822	6.841	7.79	14.455	17.195	16.314	16.015	2.284	3.831	4.843	3.843
	15.698	13.209	14.972	15.666	4.206	7.507	7.871	6.939	16.326	14.252	15.214	14.188	2.202	4.584	6.288	4.288
	13.39	16.217	15.438	15.015	4.247	5.862	6.04	7.47	14.155	13.719	13.868	15.987	2.568	3.451	6.197	6.197
	13.763	13.542	15.511	15.257	4.351	5.719	6.966	7.543	15.475	14.086	14.918	14.415	3.319	4.398	4.939	4.039
	13.724	16.106	15.695	12.802	4.446	7.521	7.909	5.878	15.687	14.308	15.726	14.072	1.977	3.567	3.823	3.823
	16.806	19.372	15.878	14.481	4.684	6.345	7.022	7.898	13.083	14.547	13.983	13.526	2.331	4.987	5.135	5.135
	13.308	16.412	15.886	14.053	4.814	6.907	7.742	6.984	14.825	14.608	16.093	16.587	2.718	5.393	4.177	4.177
	13.473	18.631	16.157	14.487	4.955	6.963	6.994	6.771	14.862	16.706	13.954	14.572	2.321	3.868	3.597	4.097
	14.538	16.305	16.274	14.801	4.955	5.767	7.048	6.908	14.758	15.432	14.204	14.292	3.29	4.43	4.055	4.455
	17.158	14.249	16.385	16.194	5.181	5.718	8.316	6.49	14.906	16.383	15.347	15.687	3.356	4.97	5.67	4.27
	14.098	17.486	16.477	15.098	5.312	5.943	7.137	8.044	13.086	14.404	12.508	13.599	1.986	4.059	4.308	5.008
	13.082	16.043	16.115	15.39	5.354	7.976	8.37	6.877	15.576	14.143	15.758	14.56	2.365	3.422	6.021	6.021
	16.229	17.733	16.592	14.763	5.356	8.099	9.104	8.1	12.929	16.325	14.87	15.46	3.153	3.847	4.371	5.071
	15.533	13.616	15.21	14.724	5.495	7.659	5.91	5.398	13.469	15.325	13.77	14.188	2.619	4.809	5.051	3.251
	15.794	12.724	17.636	16.806	5.568	5.996	7.235	5.644	13.317	16.987	15.778	15.381	3.032	3.373	3.568	5.3
	13.271	16.466	16.704	14.308	5.79	6.479	8.336	6.761	12.574	14.523	14.69	16.015	2.658	4.629	5.47	4.07
	16.894	13.783	17.738	15.733	5.876	6.279	7.802	7.11	15.365	14.652	16.09	15.976	2.158	4.61	5.811	5.011
	16.292	15.491	17.003	13.616	6.295	5.901	7.083	5.659	16.325	14.035	14.86	15.819	2.201	3.899	3.046	4.246
				Significance mark	a	b	b	b					c	d	d	d
				p Value	a and b	1.08009e-24							c and d	1.80491e-24
	Fig. 2d										Fig. 2e		Biological replicates
	Dark				Red								set1	set2	set3	average	SEM
	Ws	shb1-D	cca1 lhy	shb1-D cca1 lhy	Ws	shb1-D	cca1 lhy	shb1-D cca1 lhy			Dark	Ws	1	0.935	1.066	1.00033	0.0655006
	15.139	16.501	12.331	17.759	4.124	6.845	2.387	3.119				shb1-D	0.926	1.201	1.021	1.04933	0.139672
	14.49	15.597	14.566	16.628	5.03	7.665	3.023	2.889				cca1 lhy	1.021	0.861	0.739	0.873667	0.141426
	14.976	15.253	14.259	15.893	4.607	7.069	2.696	2.897				shb1-D cca1 lhy	0.721	0.591	0.952	0.754667	0.18284
	14.268	15.719	16.091	14.804	4.916	6.948	2.909	2.314			Red	Ws	2.936	3.256	3.014	3.06867	0.166857	P value
	15.86	14.478	15.98	14.825	4.613	7.188	2.598	2.672				shb1-D	6.183	6.419	7.055	6.55233	0.451031	0.0112322
	15.397	16.953	13.9	16.203	5.111	7.505	2.509	3.262				cca1 lhy	1.396	1.785	1.593	1.59133	0.194505		0.180617
	14.311	15.883	13.655	15.073	5.458	6.503	2.434	3.144				shb1-D cca1 lhy	1.607	2.311	1.985	1.96767	0.35232	0.000156446
	16.649	14.994	14.076	17.758	4.997	7.606	2.524	3.106
	14.976	14.991	15.322	14.488	5.42	7.284	2.821	2.875
	17.066	16.42	15.518	15.137	5.586	7.156	2.833	2.528
	15.016	15.347	16.112	17.259	5.582	7.903	2.625	3.125
	17.7	16.143	14.159	14.344	5.075	6.478	2.877	3.56
	14.747	15.429	13.18	16.053	4.694	7.832	2.622	2.689
	15.107	16.58	14.175	14.858	6.083	8.364	2.941	3.369
	14.081	15.685	13.249	16.904	5.02	8.722	2.632	3.038
	14.092	14.388	14.087	16.98	4.983	7.526	2.617	3.384
	15.262	16.115	13.792	16.421	5.697	7.35	2.255	3.78
	14.97	14.307	14.225	15.307	5.367	7.574	2.422	2.788
	16.131	15.405	15.018	15.627	4.376	9.048	3.037	3.321
	15.26	16.62	14.992	15.473	5.813	7.721	2.717	3.539
					5.53	7.634	2.783	3.064
					5.124	7.378	2.69	2.948
					4.82	8.437	2.52	2.917
					5.767	7.952	2.762	3.463
					5.566	8.353	3.15	3.151
					4.707	8.856	3.333	2.649
					5.086	9.818	3.285	2.812
					4.511	7.281	3.219	3.249
					5.586	6.872	2.864	3.223
					4.029	7.756	3.22	3.341
					5.073	7.43	2.631	2.823
					5.408	8.598	2.943	3.363
					4.791	8.434	2.758	3.3
					5.627	7.965	2.939	3.049
					5.392	8.359	3.356	3.088
				Significance mark	a	b	c	c
				P value	a and b	1.30411e-18
					a and c	8.53654e-49
					b and c	1.04539e-70

## Sheet: Fig. 3
	Fig. 3a															Fig. 3b
	20°C						29°C									20°C				29°C
	Col	shb1	Ws	pif4	shb1-D	shb1-D pif4	Col	shb1	Ws	pif4	shb1-D	shb1-D pif4				Ws	cca1	lhy	cca1 lhy	Ws	cca1	lhy	cca1 lhy
	1.213	0.821	1.682	0.737	1.89	1.716	3.366	2.852	3.74	1.262	7.93	1.51				1.496	1.169	1.307	1.012	4.835	4.214	4.003	2.8
	1.378	1.245	1.491	1.07	1.98	1.588	3.935	2.351	4.071	1.132	8.389	2.195				1.488	1.386	1.066	0.876	4.049	4.295	4.061	3.093
	1.151	1.181	1.516	1.169	2.955	1.695	3.307	2.234	2.594	1.617	8.468	1.672				1.467	1.267	1.108	1.301	3.871	4.104	3.522	2.296
	1.271	1.268	1.617	1.386	2.674	1.593	2.973	2.635	2.326	2.08	9.378	2.327				1.439	1.478	1.207	1.065	4.496	3.905	3.905	2.25
	1.095	1.152	1.403	1.356	2.532	1.466	3.339	2.948	5.277	1.89	8.422	1.951				1.664	1.704	1.466	1.341	3.444	5.049	4.043	1.878
	1.215	1.458	1.62	1.227	2.719	1.261	3.091	2.424	3.526	1.518	8.83	2.172				1.525	1.629	1.155	1.359	4.699	4.409	3.654	3.427
	0.912	0.738	1.282	1.456	2.765	1.328	3.169	2.562	4.058	0.936	7.966	2.059				1.21	1.072	0.923	0.708	4.01	3.729	4.09	3.236
	1.172	1.039	1.313	1.713	2.787	1.88	2.939	1.817	3.88	1.191	9.523	2.419				1.43	1.719	1.348	0.765	3.919	4.93	4.542	3.073
	1.276	1.024	1.499	1.156	1.678	1.69	2.867	2.487	4.524	1.095	8.377	2.35				1.181	1.564	1.554	1.158	3.287	4.648	3.301	3.079
	0.977	1.059	1.537	1.357	2.441	2.023	2.683	2.987	5.341	1.817	7.867	1.951				1.367	1.293	1.041	0.812	4.358	5.079	3.52	2.695
	1.166	1.269	1.132	0.759	2.767	1.444	3.656	3.021	3.119	1.521	7.992	2.357				1.56	1.14	1.338	0.804	3.837	4.033	4.06	2.86
	1.234	1.114	1.269	0.754	2.543	1.472	4.098	3.234	2.813	1.564	8.586	2.14				1.56	0.924	1.367	1.248	4.527	3.587	4.646	3.654
	0.976	1.1021	1.113	0.897	1.897	2.088	3.45	3.333	4.411	1.872	10.912	1.746				1.705	1.359	0.897	1.323	3.458	3.831	4.22	2.264
	1.123	1.209	1.461	0.91	2.87	1.7	3.472	3.678	5.232	1.269	8.656	2.126				1.766	1.542	1.456	1.27	3.804	5.232	4.025	2.635
	1.098	0.985	1.734	0.832	1.897	1.537	4.438	2.987	2.76	1.745	8.402	2.081				1.83	1.055	1.051	1.287	3.405	4.095	4.353	2.564
	1.376	0.921	1.508	0.908	1.913	1.736	4.425	3.284	2.67	1.23	8.564	1.658				1.291	0.876	1.088	0.932	4.97	4.203	4.0177	3.297
	1.321	0.99	1.176	1.221	1.851	1.324	3.264	2.584	3.374	0.987	9.538	1.511				1.656	1.035	1.21075	1.016	3.857	4.391	4.892	2.81881
	1.222	1.301	1.043	0.81	1.934	1.198	2.552	2.123	4.753	0.876	8.464	1.826				1.565	1.022	1.305	0.832	4.285	4.539	3.102	2.895
	0.959	1.232	1.465	0.87	1.746	1.109	2.651	3.37	3.507	0.854	9.461	1.9				1.622	1.122	1.067	1.183	3.762	3.097	4.352	2.66
	1.201	1.173	1.208	0.88	1.835	1.254	2.854	2.65	2.993	1.043	8.879	2.137				1.50116	1.294	1.109	1.068	4.04595	3.963	4.192	3.754
	1.125	1.056	1.365	1.302	2.563	1.823	3.466	2.356	3.654	1.263	9.365	1.498				1.502	1.169	1.166	1.058	4.735	3.655	3.816	2.535
	1.202	1.145	1.402	1.025	2.245	1.752	3.835	2.444	3.871	1.166	8.415	2.186				1.426	1.376	1.498	1.069	4.596	4.23752	4.177	2.284
	1.069	0.998	1.206	1.154	2.425	1.444	3.407	2.735	2.694	1.607	8.826	1.669				1.462	1.259	1.369	1.228	4.249	4.401	3.316	2.544
	1.189	1.125	1.302	1.069	1.896	1.553	2.986	2.802	3.426	1.998	7.954	2.305				1.442	1.456	1.406	1.297	3.671	4.529	4.00912	3.295
	0.989	1.065	1.259	1.245	1.965	1.223	3.349	2.335	5.007	1.892	9.505	1.926				1.661	1.706	1.334	1.196	4.385	3.731	4.052	3.059
	1.025	1.189	1.523	0.995	2.063	1.321	3.191	2.535	3.077	1.526	8.356	2.105				1.528	1.559	1.206	1.258	3.662	3.687	3.523	3.053
	1.036	1.036	1.456	1.116	1.965	1.256	3.069	2.587	3.998	1.892	7.865	2.045				1.206	1.292	1.115	1.259	3.459	5.078	4.006	3.256
	1.169	1.265	1.325	1.223	2.456	1.503	3.091	2.987	4.341	1.517	7.993	2.369				1.431	1.369	1.395	1.201	3.387	4.133	4.258	3.447
	1.205	0.965	1.423	1.156	2.856	1.455	2.986	3.121	2.778	1.865	8.651	2.298				1.186	1.543	1.364	1.112	3.819	4.548	3.516	2.078
	1.215	1.106	1.059	1.056	2.456	1.285	2.886	3.478	4.211	1.562	8.409	1.952				1.342	1.056	1.386	1.241	4.685	4.429	3.206	2.052
	1.302	1.156	1.369	0.856	2.348	1.456	2.954	2.865	3.129	1.742	8.561	2.351				1.632	1.036	0.986	0.865	4.886	5.029	4.658	2.275
	0.996	1.148	1.456	0.845	1.923	1.569	2.751	2.684	5.025	1.226	9.524	1.958				1.725	1.021	1.056	1.058	3.862	3.907	4.623	3.071
	1.156	1.069	1.523	0.956	2.226	1.452	3.064	2.233	4.653	1.041	8.452	2.359				1.788	1.126	1.456	0.912	4.145	4.102	4.692	2.865
	1.269	1.096	1.402	1.056	2.454	1.365	3.996	3.29	5.032	0.987	8.874	2.16				1.826	1.293	1.386	1.168	4.632	4.293	4.016	2.902
	1.058	1.086	1.32	0.865	2.338	1.265	3.565	2.556	2.986	1.512	7.92	1.825				1.295	1.282	1.278	1.083	3.956	4.216	4.392	3.015
						Significance mark	a	b	c	d	e	f							Significance mark	a	a	a	b
						P value	a and b	2.34794e-06											P value	a and b	4.734e-28
							c and d	2.06708e-15
							c and e	2.19228e-24
							c and f	3.45109e-13
							d and e	3.826e-35
							d and f	8.5415e-10
							e and f	8.83447e-34
	Fig. 3c																		Fig. 3d
	20°C				29°C				20°C				29°C						20°C				29°C
	Ws	1W	6W	11/W	Ws	1W	6W	11/W	cca1 lhy	1C-2	6C-6	11C-3	cca1 lhy	1C-2	6C-6	11C-3			Ws	shb1-D	cca1 lhy	shb1-D cca1 lhy	Ws	shb1-D	cca1 lhy	shb1-D cca1 lhy
	1.996	3.46	2.645	3.326	3.071	5.021	4.488	5.714	1.169	2.8652	1.854	2.5	2.82	4.085	3.003	3.714			1.51	1.929	1.216	1.444	3.974	6.834	3.248	2.533
	1.588	3.271	2.918	2.713	3.31	4.287	6.564	5.992	1.386	1.95645	2.412	3.093	2.645	4.591	4.061	3.295			1.474	2.121	1.205	1.316	4.596	6.587	3.532	2.684
	1.467	4.03	3.373	3.79	4.231	5.278	5.612	4.623	1.267	2.79632	2.649	2.296	2.918	3.037	3.522	4.104			1.43	2.317	1.008	1.209	4.945	6.981	3.467	3.639
	1.439	2.745	2.744	3.939	2.854	6.967	5.699	3.938	1.478	2.06587	2.702	2.25	2.373	3.935	2.905	2.905			1.392	2.015	1.121	1.477	4.641	7.117	2.406	4.071
	1.664	2.601	4.062	3.47	4.025	5.245	5.804	4.449	1.704	2.12146	2.541	1.878	2.344	4.348	4.043	5.049			1.583	2.157	1.264	1.366	4.066	5.947	3.038	3.035
	1.825	3.032	3.052	3.543	3.908	5.658	4.908	3.896	0.825	3.03255	2.98	2.427	2.562	3.831	3.654	4.409			1.537	1.813	1.25	1.264	4.206	7.352	3.373	3.381
	1.91	2.801	3.843	2.878	3.908	4.937	5.793	6.192	1.072	1.22146	1.877	3.236	2.052	4.584	4.09	3.729			1.248	1.763	1.067	1.361	4.302	7.157	2.508	3.891
	1.43	2.827	3.061	2.598	3.322	6.159	5.254	5.947	0.719	2.13252	2.271	3.073	3.043	3.451	3.542	3.93			1.577	2.046	1.221	1.107	4.178	6.825	2.731	2.991
	1.881	3.62	2.521	4.384	3.947	4.996	5.857	5.301	1.564	1.72357	2.421	2.079	2.261	4.398	3.301	4.148			1.853	1.804	1.433	1.652	4.092	5.946	3.449	3.48
	1.367	2.645	4.048	3.471	4.027	6.222	6.595	5.483	1.293	2.01255	2.579	2.495	1.921	3.567	3.52	3.079			1.804	2.098	1.209	1.576	4.643	6.509	2.451	3.783
	1.76	2.918	3.415	2.908	3.135	6.507	5.897	6.539	1.34	2.63255	2.129	2.86	1.548	2.987	4.86	4.033			1.618	1.837	1.453	1.484	3.77	6.419	3.013	3.333
	1.56	4.373	4.321	3.49	4.169	4.862	5.404	6.047	0.924	2.214	3.292	2.654	2.415	4.393	4.046	3.587			1.605	1.818	1.082	1.296	3.574	6.516	3.287	3.756
	1.795	3.344	3.85	3.044	4.158	5.719	4.641	5.014	1.359	1.982	2.284	2.264	2.321	3.868	4.22	2.831			1.311	2.034	1.448	1.154	3.657	6.147	2.583	4.214
	1.266	2.562	3.643	3.077	4.206	5.021	5.264	6.222	1.342	2.21	2.202	2.035	2.55	4.43	4.025	3.232			1.39	2.177	1.241	1.588	3.349	6.529	3.228	3.547
	1.83	2.052	2.923	3.1	4.247	6.145	6.251	4.232	1.055	1.916	2.068	2.564	2.043	3.47	4.353	4.095			1.545	1.858	1.051	1.355	4.226	7.026	2.72	3.785
	1.291	4.043	3.099	3.198	4.351	6.307	6.333	3.926	0.876	2.435	2.319	3.297	2.923	4.059	3.0177	4.203			1.487	1.694	1.283	1.315	4.773	6.527	3.439	3.67
	1.056	2.461	3.4	2.644	3.446	4.963	5.817	4.658	1.435	2.885	1.777	2.0154	3.099	3.422	2.892	3.391			1.513	2.132	1.409	1.356	4.268	6.175	2.198	4.762
	1.765	2.921	4.028	2.761	4.684	5.767	5.766	5.198	1.022	2.474	2.331	1.9584	2.4	3.847	3.702	4.139			1.598	1.909	1.347	1.466	4.509	7.651	2.652	5.107
	1.322	3.548	2.641	3.11	4.014	4.718	6.002	4.989	1.122	2.183	1.718	2.232	2.428	2.809	4.352	3.097			1.69	2.21	1.372	1.403	4.118	7.187	2.997	5.727
	1.865	3.415	3.068	2.659	4.255	4.543	6.112	5.891	1.094	1.804	2.021	2.032	3.141	3.373	4.192	3.963			1.394	2.154	1.121	1.469	4.462	7.363	2.492	4.095
	1.995	3.425	2.545	3.111	3.157	5.667	4.588	5.514	1.222	2.563	1.965	2.612	2.068	4.084	3.925	3.514			1.667	1.971	1.434	1.356	5.058	6.439	2.341	4.621
	1.602	3.526	2.818	3.056	3.215	5.307	5.564	5.668	1.255	2.056	2.056	2.893	2.996	4.59	4.123	3.495			1.476	1.97	1.369	1.368	4.254	7.175	2.404	4.09
	1.452	3.365	3.345	3.254	4.012	4.962	5.612	4.875	1.359	2.358	1.865	2.496	2.445	3.025	4.025	4.025			1.573	1.981	1.628	1.252	4.55	7.031	2.043	4.232
	1.435	2.725	2.733	2.965	3.256	6.059	6.256	4.123	1.462	1.886	2.077	2.455	2.358	3.658	3.845	3.258			1.525	2.137	1.399	1.536	3.546	7.307	2.454	4.854
	1.912	2.605	3.865	2.687	3.222	5.558	5.458	5.125	1.235	1.875	2.88	2.078	2.156	4.038	3.365	4.049			1.776	1.722	1.402	1.4	4.215	6.886	2.225	4.367
	1.725	2.956	2.925	3.056	3.669	5.045	5.261	5.356	1.705	2.458	2.441	2.247	2.015	4.131	3.25	3.929			1.875	2.365	1.516	1.546	3.413	7.185	2.117	4.186
	1.356	4.023	3.356	2.758	3.684	4.487	5.333	4.869	1.479	2.014	2.603	3.036	2.999	3.751	3.192	3.131			1.48	2.16	1.525	1.408	3.876	6.313	1.847	5.517
	2.305	3.325	2.687	3.122	4.256	5.078	5.214	4.125	1.268	1.963	2.549	3.273	2.658	4.093	4.052	4.025			1.683	2.241	1.183	1.396	4.686	6.324	1.753	3.953
	1.412	3.056	2.521	3.154	4.025	6.767	5.512	5.036	1.387	2.056	2.012	3.068	2.728	3.571	3.692	3.845			1.649	1.86	1.232	1.398	4.337	5.981	1.984	4.343
	1.725	3.448	3.012	3.265	3.985	5.221	6.025	5.874	1.125	1.985	2.054	2.896	2.841	3.673	3.325	3.752			1.689	2.227	1.215	1.498	3.776	7.604	2.064	4.183
				Significance mark	a	b	b	b					c	d	d	d			1.635	2.02	1.308	1.75	3.9	7.115	2.326	4.419
				P value	a and b	5.90165e-22							c and d	6.16012e-24					1.637	1.93	1.232	1.038	3.77	6.987	1.81	5.124
																			1.573	2.209	1.236	1.245	3.52	6.884	2.563	3.994
																			1.285	2.123	1.186	1.316	4.49	5.947	2.747	5.341
																			1.382	2.009	1.38	1.224	4.28	6.299	2.79	6.231
																			1.322	2.442	1.165	1.308	4.31	6.047	2.626	5.395
																			1.741	2.078	1.274	1.235	4.555	6.691	2.576	4.652
																			1.654	2.288	1.255	1.321	4.603	6.704	2.489	4.328
																			1.522	2.414	1.227	1.58	4.651	6.773	2.561	5.219
																			1.322	1.753	1.474	1.253	4.445	6.371	2.93	4.496
																			1.302	1.928	1.282	1.305	4.128	5.746	2.609	3.294
																			1.542	2.24	1.123	1.459	3.997	5.936	2.622	5.156
																			1.604	1.859	1.405	1.462	5.017	6.769	3.066	3.14
																			1.723	2.159	1.192	1.309	3.894	7.461	2.466	3.766
																			1.372	2.225	1.476	1.368	5.238	6.945	1.675	3.443
																			1.402	1.752	1.349	1.359	4.459	6.898	2.657	5.929
	Fig. 3f		Biological replicates																1.681	1.982	1.405	1.234	5.058	5.921	2.97	4.037
			set1	set2	set3	average	SEM												1.645	2.131	1.392	1.395	4.938	5.592	2.301	3.334
	20°C	Col	1	0.897	1.106	1.001	0.104504												1.775	1.692	1.306	1.305	4.282	7.284	2.4	3.936
		shb1	0.725	0.335	0.524	0.528	0.195031												1.668	1.905	1.253	1.526	4.329	5.596	2.325	4.27
		Ws	0.376	0.285	0.758	0.473	0.250976															Significance mark	a	b	c	a
		shb1-D	1.154	0.958	1.856	1.32267	0.472162															P value	a and b	3.97683e-32
		cca1 lhy	0.125	0.203	0.345	0.224333	0.111541																a and c	2.20568e-62
		shb1-D cca1 lhy	0.256	0.155	0.396	0.269	0.121025	P value															b and c	1.53406e-62
	29°C	Col	3.245	2.958	3.954	3.38567	0.512683	0.0397883
		shb1	1.926	1.436	2.015	1.79233	0.311786	0.0384481
		Ws	1.804	1.506	2.356	1.88867	0.431279	0.0358767
		shb1-D	8.565	7.158	8.965	8.22933	0.949113	0.00276499
		cca1 lhy	0.506	0.321	0.995	0.607333	0.348239	0.0301331
		shb1-D cca1 lhy	0.885	0.826	1.256	0.989	0.233103	0.0395958

## Sheet: Fig. 4
	Fig. 4b		Biological replicates
			set1		set2		set3		average
			-Ab	+Ab	-Ab	+Ab	-Ab	+Ab	-Ab	+Ab
	Dark	4-1	1	0.809	1	0.932	1	0.852	1	0.864333
		4-2	1	1.025	1	1.689	1	1.325	1	1.34633
		4-3	1	0.885	1	1.156	1	1.059	1	1.03333
		4-4	1	0.596	1	0.852	1	0.621	1	0.689667
	Red	4-1	0.887	1.524	1.356	1.736	1.087	1.645	1.11	1.635
		4-2	0.856	0.725	1.255	1.106	0.854	0.741	0.988333	0.857333	P value
		4-3	0.823	5.121	1.087	5.758	1.156	5.432	1.022	5.437	3.02777e-05
		4-4	1.256	1.654	1.473	2.656	1.206	2.035	1.31167	2.115	0.0570554
	Fig. 4c		Biological replicates
			set1		set2		set3		average
			-Ab	+Ab	-Ab	+Ab	-Ab	+Ab	-Ab	+Ab
	Dark	4-3	1	1.056	1	1.125	1	1.296	1	1.159
		4-4	1	0.902	1	1.253	1	1.032	1	1.06233	P value
	Red	4-3	1.125	3.424	1.386	4.356	1.205	3.745	1.23867	3.84167	0.0107872
		4-4	1.056	1.423	1.332	1.536	0.986	1.642	1.12467	1.53367	0.0729309
			Biological replicates
			set1		set2		set3		average
			-Ab	+Ab	-Ab	+Ab	-Ab	+Ab	-Ab	+Ab
	Dark	4-1	1	1.051	1	0.984	1	1.136	1	1.057
		4-2	1	0.956	1	1.084	1	0.924	1	0.988
		4-3	1	0.822	1	0.908	1	0.994	1	0.908
		4-4	1	0.815	1	0.916	1	1.025	1	0.918667
	Red	4-1	0.902	0.776	1.084	0.806	0.936	0.885	0.974	0.822333
		4-2	1.129	0.965	1.136	1.156	1.105	1.053	1.12333	1.058	P value
		4-3	1.158	1.408	1.229	1.684	1.205	1.458	1.19733	1.51667	0.0617209
		4-4	1.156	1.095	1.325	1.183	1.206	1.176	1.229	1.15133
	Fig. 4d		Biological replicates
			set1		set2		average
			-Ab	+Ab	-Ab	+Ab	-Ab	+Ab	P value
	CCA1	ZT0	1	1.864	1	2.431	1	2.1475	0.0489634
		ZT3	1.447	2.588	1.742	2.739	1.5945	2.6635	0.0231938
		ZT6	1.076	3.017	1.379	3.307	1.2275	3.162	0.0115483
		ZT9	0.846	5.658	1.591	5.865	1.2185	5.7615	0.00716436
		ZT12	0.594	0.703	1.449	0.816	1.0215	0.7595	0.605263
		ZT15	0.693	0.795	1.436	1.174	1.0645	0.9845	0.865588
		ZT18	1.021	1.802	1.288	1.944	1.1545	1.873	0.0515473
		ZT21	1.055	1.924	1.408	2.097	1.2315	2.0105	0.0581657
		ZT24	1.265	3.134	1.526	4.115	1.3955	3.6245	0.0481381
	LHY	ZT0	1	2.667	1	2.958	1	2.8125	0.0403826
		ZT3	0.966	2.844	1.282	3.587	1.124	3.2155	0.0352963
		ZT6	1.409	4.665	1.608	6.277	1.5085	5.471	0.0395309
		ZT9	0.804	6.404	1.248	7.335	1.026	6.8695	0.00769937
		ZT12	0.832	1.329	1.114	1.743	0.973	1.536	0.153579
		ZT15	0.697	1.081	1.034	1.569	0.8655	1.325	0.261362
		ZT18	0.962	1.046	1.085	1.284	1.0235	1.165	0.401566
		ZT21	0.982	1.704	1.262	2.624	1.122	2.164	0.162549
		ZT24	1.105	2.169	1.325	2.914	1.215	2.5415	0.0460784
	SHB1	ZT0	1	2.535	1	2.991	1	2.763	0.0163167
		ZT3	0.786	2.569	0.938	3.158	0.862	2.8635	0.0223216
		ZT6	1.112	3.286	1.387	4.423	1.2495	3.8545	0.0468945
		ZT9	1.016	6.545	1.228	7.979	1.122	7.262	0.00936498
		ZT12	0.846	1.353	1.008	2.093	0.927	1.723	0.170355
		ZT15	1.346	1.016	1.505	1.495	1.4255	1.2555	0.569945
		ZT18	1.065	1.059	1.262	1.783	1.1635	1.421	0.56337
		ZT21	0.686	1.259	0.821	1.987	0.7535	1.623	0.143312
		ZT24	0.894	2.294	1.147	2.802	1.0205	2.548	0.0328196
	Fig. 4e		Biological replicates
			set1	set2	average	SEM
	Ws	ZT0	1	1.003	1.0015	0.00212132
		ZT3	1.206	1.325	1.2655	0.0841457
		ZT6	1.596	1.791	1.6935	0.137886
		ZT9	2.139	2.547	2.343	0.2885
		ZT12	1.046	1.253	1.1495	0.146371
		ZT15	0.241	0.307	0.274	0.046669
		ZT18	0.098	0.281	0.1895	0.129401
		ZT21	0.054	0.143	0.0985	0.0629325
		ZT24	0.206	0.449	0.3275	0.171827
	SHB1:GFP	ZT0	1.012	1.162	1.087	0.106066
		ZT3	1.406	1.527	1.4665	0.0855599
		ZT6	1.899	2.121	2.01	0.156978
		ZT9	3.123	3.307	3.215	0.130108
		ZT12	1.286	1.405	1.3455	0.0841457
		ZT15	0.356	0.501	0.4285	0.10253
		ZT18	0.149	0.319	0.234	0.120208
		ZT21	0.044	0.161	0.1025	0.0827315
		ZT24	0.235	0.382	0.3085	0.103945

## Sheet: Fig. 5
	Fig. 5d																	Fig. 5f		Biological replicates
	Dark								Red											set1	set2	set3	average	SEM
	Ws	pif4	1-4	3-5	7-2	md2-5	md6-1	md9-5	Ws	pif4	1-4	3-5	7-2	md2-5	md6-1	md9-5		Dark	Ws	1	1	1	1	0
	16.619	14.069	15.781	17.815	17.984	15.167	18.377	17.131	4.497	3.135	5.717	4.667	4.883	3.214	3.411	2.864			pif4	0.009	0.013	0.011	0.011	0.0102315
	14.692	16.677	19.091	16.199	17.376	14.743	16.569	18.533	3.986	2.994	4.041	4.805	4.478	3.365	3.295	3.989			1-4	0.924	1.045	1.378	1.11567	0.235105
	15.969	14.467	17.267	15.958	18.008	16.963	14.894	18.39	4.092	3.304	4.774	4.851	4.772	3.421	2.881	3.237			3-5	1.189	1.577	1.206	1.324	0.219269
	17.5	18.423	17.064	16.776	19.102	14.448	14.846	16.564	4.519	2.633	4.305	4.803	5.103	3.239	4.037	4.004			7-2	1.294	1.516	1.221	1.34367	0.153644
	16.262	17.006	17.652	16.794	18.292	14.841	17.05	15.22	4.616	2.759	4.681	4.578	5.657	3.568	3.091	3.606			md2-5	0.902	0.885	1.145	0.977333	0.145452
	16.267	16.219	15.945	17.319	16.606	18.025	19.968	15.843	4.907	3.074	5.59	5.115	4.283	3.795	3.742	3.788			md6-1	1.279	0.806	1.376	1.15367	0.304969
	15.4	15.349	17.126	20.196	17.742	17.411	13.429	15.268	4.426	2.441	5.081	4.088	5.301	3.501	3.433	3.074			md9-5	0.825	1.065	1.284	1.058	0.22958
	14.219	15.828	17.515	19.656	19.323	15.531	16.203	16.328	4.182	2.601	4.856	4.524	4.065	3.08	3.469	2.775		Red	Ws	1.863	2.356	2.215	2.14467	0.253914
	15.207	13.691	15.018	18.782	18.406	15.553	15.631	18.264	4.624	2.524	4.696	4.812	4.619	3.415	3.73	2.662			pif4	0.012	0.028	0.009	0.0163333	0.0102144	P value
	16.66	15.721	16.965	16.121	18.744	15.203	15.266	15.409	3.997	3.128	4.238	4.819	4.972	3.354	3.91	2.657			1-4	3.126	3.525	4.185	3.612	0.534834	1.39502e-10	3.47648e-10
	15.409	17.598	15	18.368	17.176	19.153	16.033	14.416	4.078	3.064	4.293	4.724	4.893	3.565	3.754	2.666			3-5	4.286	4.858	4.523	4.55567	0.287396
	17.44	13.181	18.358	18.977	18.622	18.97	17.559	14.147	4.935	3.131	4.799	4.524	5.135	3.424	3.88	2.686			7-2	3.658	4.405	3.967	4.01	0.375352
	15.034	16.425	16.013	17.869	15.281	16.162	18.735	16.367	4.408	2.597	4.053	4.9	5.594	4.283	3.597	2.494			md2-5	0.984	1.476	0.923	1.12767	0.303203	0.1545
	18.2	15.773	16.901	19.806	17.209	15.299	16.073	18.907	4.284	3.571	4.514	4.542	4.81	3.52	3.579	2.61			md6-1	0.964	1.356	1.852	1.39067	0.445014
	16.704	14.461	17.801	17.807	16.849	17.141	14.271	18.098	4.712	3.379	4.926	5.373	4.673	3.09	3.086	3.741			md9-5	1.125	1.156	1.403	1.228	0.152345
	13.332	17.217	17.473	17.438	18.11	18.568	14.433	18.7	5.244	2.908	4.208	3.836	4.723	4.308	3.031	2.976
	14.713	15.813	18.338	15.77	18.775	18.419	17.258	19.71	4.828	2.991	5.375	4.248	4.804	4.437	3.84	2.99
	15.292	14.522	16.435	16.49	19.088	19.75	18.527	14.617	5.009	3.03	4.337	4.656	4.353	4.066	3.039	2.881
	15.834	15.63	17.576	18.845	16.636	17.149	15.89	16.617	4.6	3.093	4.403	4.544	4.271	3.416	3.008	2.72
	15.382	16.051	17.064	17.484	18.956	14.486	15.563	16.603	5.08	2.669	4.229	5.37	4.672	3.805	3.641	3.228		Fig. 5g		Biological replicates
	18.625	16.683	16.705	18.615	18.133	19.63	16.02	19.3	4.898	2.981	5.272	4.684	5.327	4.114	3.539	3.747				set1	set2	set3	average	SEM
	14.678	16.608	17.408	16.431	18.521	17.235	15.368	16.564	4.947	2.604	4.535	4.683	4.986	4.283	3.496	3.132		Dark	Ws	1	1	1	1	0
	14.886	13.426	18.046	18.365	14.727	18.522	17.076	17.586	5.001	3.209	4.687	4.714	4.84	4.543	3.382	3.292			shb1-D pif4	0.086	0.103	0.123	0.104	0.0185203
	15.136	16.312	17.447	18.207	16.247	19.462	15.825	16.407	5.008	3.213	4.583	4.857	4.922	3.761	4.068	3.752			2-3	1.056	0.885	1.126	1.02233	0.123977
	17.188	18.55	16.741	17.346	18.76	17.203	16.646	18.345	5.061	2.796	4.767	5.479	4.767	3.69	3.652	2.922			4-6	1.026	1.521	1.23	1.259	0.248771
	16.217	16.873	16.894	15.878	15.752	18.735	14.376	15.306	4.744	3.202	5.188	5.099	4.016	4.751	3.61	3.675			7-2	1.563	1.399	1.722	1.56133	0.161506
	16.228	16.298	15.574	16.702	18.209	19.606	15.007	14.568	4.489	3.658	4.529	5.261	4.045	3.416	2.989	3.408			md1-4	1.023	0.865	1.105	0.997667	0.121989
	17.088	16.752	18.821	16.999	17.775	18.243	18.037	16.917	4.755	2.485	4.587	4.441	4.942	3.478	3.776	3.67			md5-3	1.279	0.986	1.469	1.24467	0.243324
	16.504	14.003	15.996	17.526	18.088	17.961	19.913	19.566	4.22	2.879	4.653	4.17	4.999	3.381	3.266	3.567			md8-1	0.945	1.506	1.025	1.15867	0.303447
	15.29	14.272	16.459	18.632	17.636	19.146	19.036	16.333	4.255	3.097	4.429	4.592	4.444	3.776	3.474	3.567		Red	Ws	2.069	2.486	2.515	2.35667	0.249548
	14.968	17.59	17.036	17.121	17.133	16.299	16.756	16.385	4.058	3.245	4.256	4.156	4.369	4.208	3.71	3.478			shb1-D pif4	0.049	0.052	0.069	0.0566667	0.0107858	P value
	15.325	15.219	15.025	18.656	17.521	16.141	17.056	18.658	4.698	2.648	4.359	5.147	4.581	3.676	3.058	3.541			2-3	7.558	8.535	7.782	7.95833	0.511813	1.89014e-11	2.58082e-11
	16.618	16.618	16.587	19.256	15.727	17.822	16.985	17.256	5.054	2.753	5.089	5.045	4.687	3.658	3.158	3.308			4-6	7.625	7.587	6.526	7.246	0.623828
	14.658	17.341	15.365	18.484	16.447	18.203	18.105	16.589	4.325	2.945	4.698	4.598	5.056	4.256	3.214	3.008			7-2	8.956	9.235	10.773	9.65467	0.9785
	15.369	15.207	17.632	17.207	18.661	17.356	17.365	19.025	4.789	2.965	4.856	4.823	4.745	3.705	3.394	3.258			md1-4	1.056	1.586	1.209	1.28367	0.272775	0.0600345
	16.259	14.164	16.845	18.877	15.572	16.869	18.065	18.547	4.852	3.005	4.726	4.698	4.854	3.548	3.096	2.965			md5-3	1.469	1.865	1.635	1.65633	0.19886
								Significance mark	a	b	a	a	a	c	c	b			md8-1	1.269	1.485	1.598	1.45067	0.167166
								P value	a and b	2.97318e-62
									a and c	2.66764e-136
									b and c	3.19901e-51
	Fig. 5e																	Fig. 5j		Biological replicates
	Dark								Red											set1	set2	set3	average	SEM
	Ws	shb1-D pif4	2-3	4-6	7-2	md1-4	md5-3	md8-1	Ws	shb1-D pif4	2-3	4-6	7-2	md1-4	md5-3	md8-1		20°C	Ws	1	1	1	1	0
	16.619	15.457	17.564	14.287	17.378	17.276	15.808	18.703	4.497	3.55	5.198	6.509	6.589	4.306	4.695	3.671			pif4	0.014	0.033	0.014	0.0203333	0.0109697
	14.692	16.556	16.762	19.182	15.396	16.126	15.086	16.741	3.986	3.754	6.523	6.169	6.395	5.453	5.164	3.599			1-4	1.704	1.759	1.968	1.81033	0.139285
	15.969	15.075	18.602	18.735	14.172	12.603	16.833	17.878	4.092	4.298	6.565	7.716	7.04	3.971	3.753	4.793			3-5	2.086	2.269	2.643	2.33267	0.283906
	17.5	14.444	17.333	15.668	16.289	16.11	18.308	18.647	4.519	3.411	5.992	7.451	6.344	3.477	3.518	2.728			7-2	1.806	2.036	2.256	2.03267	0.225019
	16.262	14.366	17.865	19.151	17.596	15.864	16.14	12.29	4.616	3.264	7.252	6.097	7.045	4.799	3.848	4.291			md2-5	0.856	1.496	1.129	1.16033	0.321148
	16.267	13.663	17.446	14.924	14.96	17.399	15.796	17.032	4.907	3.917	6.022	6.937	7.01	3.141	4.131	3.722			md6-1	0.689	0.965	0.887	0.847	0.142281
	15.4	16.074	19.417	18.259	17.47	14.189	13.489	16.302	4.426	3.214	6.799	6.894	6.249	4.763	4.82	3.237			md9-5	0.782	0.865	1.087	0.911333	0.157691	P value
	14.219	13.688	17.828	15.287	17.364	14.426	16.656	17.752	4.182	2.485	6.719	8.01	6.467	4.813	3.725	2.975		29°C	Ws	1.964	2.065	2.474	2.16767	0.270056	0.0117002
	15.207	15.723	18.138	16.723	14.532	14.974	15.892	18.74	4.624	3.371	6.863	7.216	7.339	4.279	4.119	3.762			pif4	0.012	0.019	0.037	0.0226667	0.012897
	16.66	15.284	15.406	18.208	13.738	17.465	18.868	17.258	3.997	3.758	8.632	6.189	5.728	4.291	3.161	5.14			1-4	4.459	4.965	5.301	4.90833	0.423851	0.010274
	15.409	16.735	17.777	18.368	15.448	16.552	15.367	14.393	4.078	2.646	6.753	7.179	7.983	4.677	4.03	3.133			3-5	5.521	6.045	5.512	5.69267	0.305163	0.0101526
	17.44	14.876	14.347	17.622	19.102	15.816	14.805	16.292	4.935	3.11	6.573	6.363	5.652	4.435	4.458	3.415			7-2	4.236	4.659	4.862	4.58567	0.319378	0.0103473
	15.034	14.219	14.517	17.302	16.04	16.256	14.971	16.404	4.408	3.289	7.415	7.701	5.941	3.583	3.675	4.196			md2-5	1.985	2.462	2.054	2.167	0.257796	0.0133285
	18.2	14.764	15.422	19.271	20.29	15.297	16.115	18.609	4.284	3.548	6.32	6.485	5.311	3.832	2.655	3.891			md6-1	2.056	2.205	1.906	2.05567	0.1495	0.0105318
	16.704	14.837	15.565	18.481	18.486	16.236	16.829	16.788	4.712	3.799	5.904	8.276	6.83	4.463	3.906	4.711			md9-5	2.336	2.156	2.639	2.377	0.244096	0.0109461
	13.332	16.59	19.021	16.008	14.731	15.159	17.498	16.844	5.244	3.404	6.636	6.32	6.568	4.898	2.929	2.889
	14.713	17.649	18.301	19.807	14.604	14.626	20.374	14.082	4.828	3.294	7.349	5.882	6.089	3.475	3.274	4.403
	15.292	14.885	17.715	19.799	15.23	17.337	19.302	14.264	5.009	3.113	7.59	6.974	7.594	3.603	2.933	3.765
	15.834	15.059	16.547	18.997	14.113	15.753	16.657	13.625	4.6	2.775	6.272	6.743	6.836	3.877	3.449	4.733
	15.382	15.845	18.364	18.496	18.722	16.176	15.417	16.943	5.08	3.514	7.072	6.099	7.128	3.732	3.939	3.762
	18.625	14.824	17.804	17.286	16.034	17.23	17.598	16.744	4.898	3.864	8.432	7.664	7.362	4.737	3.396	4.606
	14.678	14.185	16.982	17.905	14.936	17.021	16.428	17.197	4.947	3.62	6.255	7.776	6.802	4.054	3.527	3.364
	14.886	17.598	15.531	17.919	17.594	19.198	14.39	17.145	5.001	3.91	6.603	7.461	7.411	3.725	4.319	3.859
	15.136	17.307	14.443	18.693	15.177	14.984	16.102	15.312	5.008	4.021	8.136	6.634	7.385	2.837	4.461	4.2
	17.188	14.175	15.501	16.342	16.258	16.519	14.399	14.742	5.061	3.26	6.066	7.647	7.989	2.801	3.215	3.12
	16.217	15.648	17.625	18.025	17.269	17.092	15.204	17.421	4.744	3.432	5.517	6.788	7.743	3.808	3.352	3.645		Fig. 5k		Biological replicates
	15.236	15.735	16.985	17.265	18.325	17.269	15.46	14.915	4.489	3.781	7.314	6.425	6.763	3.973	5.286	5.052				set1	set2	set3	average	SEM
	16.188	16.021	17.356	17.562	18.108	14.568	17.676	16.927	4.755	3.027	6.894	5.695	6.974	4.11	5.078	3.585		20°C	Ws	1	1	1	1	0
	15.704	14.663	15.489	18.481	19.025	14.728	15.304	14.529	4.22	2.94	6.692	6.223	7.146	4.028	3.314	3.979			shb1-D pif4	0.086	0.128	0.093	0.102333	0.0225019
	15.219	14.325	16.685	18.256	17.985	15.953	18.086	14.408	4.255	2.715	6.404	7.636	7.018	4.268	4.187	3.631			2-3	1.896	1.883	2.136	1.97167	0.142465
	16.067	15.265	16.333	16.725	18.154	16.589	17.985	17.952	4.025	2.869	6.586	7.056	7.046	3.873	4.256	3.691			4-6	2.423	2.653	2.596	2.55733	0.119776
								Significance mark	a	b	c	c	c	d	d	d			7-2	2.152	2.637	2.259	2.34933	0.254806
								P value	a and b	3.54891e-17									md1-4	0.885	1.156	1.013	1.018	0.135569
									a and c	7.34809e-34									md5-3	1.063	1.441	1.103	1.20233	0.207657
									a and d	3.17177e-07									md8-1	0.823	1.112	0.916	0.950333	0.147527	P value
									b and c	4.83667e-51								29°C	Ws	2.412	2.639	2.618	2.55633	0.125437	0.0100277
									b and d	1.81868e-05									shb1-D pif4	0.088	0.136	0.093	0.105667	0.0263881
									c and d	2.05009e-71									2-3	6.926	7.852	7.169	7.31567	0.480107	5.04272e-05
																			4-6	7.926	9.256	8.526	8.56933	0.666058	0.000104087
																			7-2	8.296	9.212	9.016	8.84133	0.482333	3.27186e-05
																			md1-4	2.286	2.221	2.536	2.34767	0.166308	0.010427
	Fig. 5h																		md5-3	1.952	2.308	2.102	2.12067	0.178733	0.0143796
	20°C								29°C										md8-1	1.626	2.066	1.995	1.89567	0.236221	0.0141827
	Ws	pif4	1-4	3-5	7-2	md2-5	md6-1	md9-5	Ws	pif4	1-4	3-5	7-2	md2-5	md6-1	md9-5
	1.632	1.415	1.93	1.979	2.391	1.779	1.65	1.953	2.814	1.608	3.459	3.177	3.856	2.796	2.924	2.785
	1.563	1.483	2.089	2.135	2.02	2.019	1.22	1.616	2.692	1.655	3.731	3.84	3.561	2.66	3.342	3.379
	1.512	1.584	2.164	2.228	2.077	1.671	1.816	2.213	2.729	1.441	2.984	3.203	3.632	2.853	3.413	2.623
	1.489	1.488	2.052	2.362	1.983	1.965	1.609	2.271	2.766	1.391	3.704	3.697	3.802	2.925	3.486	2.755
	1.54	1.453	2.049	2.333	2.04	1.373	2.04	2.458	2.789	1.642	3.156	3.221	3.161	2.989	3.579	2.852
	1.637	1.457	2.243	1.998	1.941	1.896	1.739	1.581	2.816	1.661	3.311	3.141	3.815	2.989	2.756	2.921
	1.541	1.621	1.884	2.268	1.639	1.358	1.829	1.921	2.875	1.541	3.19	3.864	3.401	3.144	2.766	2.957
	1.711	1.63	2.355	2.064	2.081	1.573	1.951	1.827	2.896	1.566	4.124	3.895	4.019	3.172	3.77	2.962
	1.579	1.471	2.522	1.943	1.998	1.563	1.751	2.198	2.899	1.854	3.248	3.292	3.342	3.181	3.783	2.995
	1.594	1.875	2.457	1.935	2.079	2.008	1.7	2.154	2.942	1.786	3.439	3.237	3.686	3.285	3.791	4.041
	1.771	1.773	2.42	2.085	1.909	1.273	2.019	1.509	2.949	1.62	3.487	3.122	3.677	3.313	3.813	3.089
	1.852	1.439	1.881	2.009	2.082	1.864	2.02	2.132	2.949	1.695	3.473	3.687	3.541	3.33	3.861	3.7
	1.648	1.647	1.693	2.162	2.326	1.416	2.442	2.073	2.959	1.641	3.488	3.625	3.769	3.344	3.88	3.25
	2.135	1.56	1.618	1.939	2.709	2.043	1.216	1.452	2.976	1.6	4.099	3.414	3.47	3.384	3.997	3.283
	1.811	1.314	2.083	2.034	2.317	2.165	2.094	1.573	3.004	1.627	3.351	3.979	3.852	3.446	4.003	3.6
	2.104	1.484	1.865	2.051	2.2	1.8	1.75	1.86	3.031	1.54	3.515	3.55	3.761	3.504	4.019	3.452
	1.844	1.605	1.921	2.064	2.658	1.358	1.316	1.87	3.05	1.581	3.184	4.088	3.911	3.603	3.057	3.529
	2.018	1.58	2.005	2.034	2.156	1.533	1.765	1.353	3.054	1.59	3.452	3.763	3.785	3.626	3.378	3.651
	1.943	1.482	1.635	2.039	2.374	1.649	1.697	1.656	3.084	1.369	3.296	4.216	3.585	3.64	3.576	3.829
	1.726	1.534	1.666	1.823	2.234	2.066	1.689	1.767	3.8102	1.459	3.767	4.149	4.003	3.13	3.135	3.002
	1.881	1.475	2.321	1.923	1.739	2.003	1.413	1.877	3.807	1.458	3.406	3.221	3.39	2.762	3.652	2.984
	1.916	1.547	1.981	2.139	2.009	1.663	1.635	2.175	3.72	1.404	3.667	3.325	4.34	2.954	3.563	3.169
	1.873	1.575	1.793	2.034	2.226	1.747	2.165	1.772	3.924	1.304	3.196	3.815	3.56	2.865	3.741	3.048
	2.064	1.592	1.718	1.934	2.609	1.713	1.605	1.566	3.166	1.501	3.505	3.303	3.532	3.325	3.256	2.935
	1.469	1.414	2.183	1.964	2.217	1.813	1.52	1.864	3.207	1.553	3.284	3.597	3.702	3.444	2.965	2.874
	1.863	1.775	1.965	1.951	2.123	1.847	1.589	1.946	3.218	1.517	3.352	3.331	3.261	3.484	3.058	2.963
	1.879	1.63	1.821	2.039	2.558	1.773	1.735	1.666	3.224	1.499	3.029	3.241	3.715	3.445	2.865	3.325
	1.818	1.521	1.905	2.062	2.056	1.749	2.065	1.772	3.297	1.644	3.667	3.764	3.501	3.503	3.356	3.189
	1.813	1.557	1.535	1.909	2.274	1.633	1.505	2.075	3.33	1.614	3.306	3.392	3.442	3.526	3.614	3.025
	2.183	1.553	1.566	2.043	2.134	2.065	1.621	1.875	3.509	1.774	3.666	3.337	3.665	3.545	3.058	2.635
								Significance mark	a	b	c	c	c	a	a	a
								P value	a and b	8.24249e-85
									a and c	3.14713e-103
									b and c	2.71917e-64
	Fig. 5i
	20°C								29°C
	Ws	shb1-D pif4	2-3	4-6	7-2	md1-4	md5-3	md8-1	Ws	shb1-D pif4	2-3	4-6	7-2	md1-4	md5-3	md8-1
	1.632	1.509	3.709	3.316	3.988	2.04	2.455	2.146	2.814	2.196	4.257	4.206	4.366	3.315	3.196	3.612
	1.563	1.58	3.303	2.759	3.266	1.755	2.273	2.077	2.692	2.263	4.332	3.437	4.368	3.394	3.22	3.573
	1.512	1.333	3.044	3.257	3.746	2.12	2.564	2.15	2.729	2.001	4.284	3.737	5.064	3.526	3.852	3.482
	1.489	1.513	2.939	3.152	3.331	2.142	2.135	1.853	2.766	2.258	4.388	3.854	4.098	2.545	3.117	3.162
	1.54	1.9	3.421	2.991	3.218	1.807	2.477	2.298	2.789	2.462	3.809	4.088	4.582	3.659	3.248	3.026
	1.637	1.596	3.027	3.546	2.751	1.7	1.904	2.356	2.816	2.347	3.548	4.531	4.683	2.69	3.359	3.812
	1.541	1.802	2.74	3.362	3.401	2.28	2.456	2.374	2.875	1.88	4.358	4.218	4.501	3.763	2.692	3.343
	1.711	1.297	3.111	3.139	2.802	1.878	1.948	2.14	2.896	1.849	3.545	4.377	4.777	2.791	3.615	3.32
	1.579	1.447	2.975	3.169	3.679	2.574	1.692	2.388	2.899	2.044	4.349	4.466	5.174	2.809	3.133	3.73
	1.594	1.73	3.116	2.525	2.869	2.822	1.84	2.134	2.942	1.665	3.627	3.529	4.248	2.823	3.569	3.785
	1.771	1.519	2.869	3.167	2.924	1.827	2.255	2.407	2.949	2.124	3.8	4.007	4.094	3.834	3.415	3.165
	1.852	1.667	2.771	3.278	2.86	2.507	2.465	2.722	2.949	1.829	3.782	3.706	4.157	2.838	2.862	3.471
	1.648	1.319	3.158	3.054	3.101	1.848	2.5	1.895	2.959	1.864	3.746	3.503	4.6	2.891	4.012	3.343
	2.135	1.592	2.788	3.332	3.038	2.338	2.626	2.087	2.976	1.656	4.46	4.437	4.119	3.928	3.277	3.529
	1.811	1.708	2.928	2.849	3.171	2.115	2.119	2.575	3.004	1.804	4.052	4.455	4.249	3.187	3.228	3.309
	2.104	1.814	2.952	3.127	3.163	2.299	2.593	1.798	3.031	1.908	3.891	3.857	3.754	3.269	3.426	3.002
	1.844	1.886	3.316	3.522	3.629	2.258	2	2.022	3.05	1.813	3.94	4.653	4.128	3.284	2.71	3.071
	2.018	1.431	3.111	2.979	3.191	2.075	2.494	2.509	3.054	2.206	4.166	4.692	4.394	3.408	3.427	3.168
	1.943	1.476	3.288	3.022	2.991	2.274	1.872	2.068	3.084	2.308	3.795	5.098	4.629	3.437	3.439	3.442
	1.726	1.714	2.725	2.651	3.048	2.008	1.701	2.142	3.805	2.527	5.112	4.366	4.484	3.758	3.128	3.57
	1.881	1.469	2.759	3.421	3.362	2	2.298	2.299	3.807	2.015	4.088	4.284	4.088	3.277	3.315	3.187
	1.916	1.532	3.257	3.027	3.139	2.494	1.755	2.258	3.72	1.985	4.531	4.388	4.531	3.228	3.394	3.269
	1.873	1.608	3.152	2.74	3.169	1.872	2.12	2.075	3.724	1.998	4.218	3.809	4.218	3.426	3.526	3.284
	2.064	1.503	2.991	3.111	2.725	1.701	2.142	2.274	3.166	2.119	4.377	3.548	4.377	2.71	3.269	3.408
	1.469	1.526	3.546	2.975	3.167	2.135	1.807	2.008	3.207	1.953	4.466	4.358	4.466	3.427	3.284	3.277
	1.863	1.456	3.362	3.116	3.278	2.477	1.7	2	3.218	1.965	3.529	3.545	4.366	3.439	3.408	3.228
	1.879	1.487	3.139	2.869	3.054	1.904	2.28	1.925	3.224	2.156	4.007	4.349	4.368	3.128	3.437	3.426
	1.818	1.398	2.979	2.771	3.332	2.077	1.878	1.906	3.297	2.068	3.706	3.627	5.064	2.791	3.758	2.71
	1.813	1.336	3.022	3.158	2.849	2.15	1.848	1.899	3.33	1.936	4.394	4.094	4.098	2.809	3.277	3.427
	2.183	1.426	2.651	2.788	2.871	1.853	2.338	2.158	3.509	2.054	4.629	4.157	4.582	2.823	3.228	3.439
								Significance mark	a	b	c	c	c	a	a	a
								P value	a and b	1.30873e-81
									a and c	1.86065e-80
									b and c	1.2654e-54

## Sheet: Fig. 6
	Fig. 6e		Biological replicates
			set1	set2	set3	average	SEM
	Dark	4	0.011	0.015	0.012	0.0126667	0.00208167					Fig. 6c
		4+C	0.012	0.023	0.021	0.0186667	0.00585947
		4+L	0.015	0.02	0.017	0.0173333	0.00251661
		4+S	0.011	0.021	0.014	0.0153333	0.0051316
		4+C+S	0.018	0.029	0.022	0.023	0.00556776
		4+L+S	0.014	0.024	0.015	0.0176667	0.00550757
	Red	4	0.012	0.015	0.016	0.0143333	0.00208167
		4+C	0.023	0.035	0.024	0.0273333	0.00665833
		4+L	0.021	0.018	0.025	0.0213333	0.00351188
		4+S	0.011	0.019	0.016	0.0153333	0.00404145	P value
		4+C+S	0.049	0.065	0.053	0.0556667	0.00832666	0.0130822
		4+L+S	0.027	0.029	0.041	0.0323333	0.00757188	0.0493629
	Fig. 6f			Biological replicates
				set1	set2	set3	average	SEM
	Col	Dark	4	0.006	0.009	0.008	0.00766667	0.00152753
			4S	0.007	0.006	0.009	0.00733333	0.00152753
		Red	4	0.008	0.006	0.011	0.00833333	0.00251661	P value
			4S	0.033	0.037	0.037	0.0356667	0.0023094	0.714889
	phyB-9	Dark	4	0.007	0.006	0.009	0.00733333	0.00152753	5.95347e-05
			4S	0.007	0.008	0.006	0.007	0.001
		Red	4	0.007	0.007	0.008	0.00733333	0.00057735	1
			4S	0.005	0.009	0.009	0.00766667	0.0023094	0.67018

## Sheet: Fig. S1
	Fig. S1a			Biological replicates								Fig. S1b		Biological replicates
				set1	set2	set3	average	SEM						set1	set2	average	SEM
	PIF1	Dark	Col	1	1.105	0.897	1.00067	0.104002				Ws	ZT0	1	1	1	0
			shb1	1.245	0.932	1.096	1.091	0.15656					ZT3	3.425	4.136	3.7805	0.502753
			Ws	1.056	1.356	1.268	1.22667	0.154212					ZT6	5.206	5.861	5.5335	0.463155
			shb1-D	0.998	1.357	1.165	1.17333	0.179645					ZT9	10.046	11.395	10.7205	0.953887
		Red	Col	1.605	2.023	1.782	1.80333	0.209815					ZT12	7.415	8.205	7.81	0.558614
			shb1	1.426	1.498	1.647	1.52367	0.112714					ZT15	1.816	2.195	2.0055	0.267993
			Ws	1.632	1.823	1.452	1.63567	0.185527					ZT18	0.496	1.005	0.7505	0.359917
			shb1-D	1.362	1.426	1.551	1.44633	0.0961267					ZT21	0.159	0.749	0.454	0.417193
	PIF3	Dark	Col	1	1.113	0.902	1.005	0.105589					ZT24	0.669	1.845	1.257	0.831558
			shb1	0.895	0.963	1.091	0.983	0.0995188					ZT27	1.825	2.609	2.217	0.554372
			Ws	1.023	0.956	1.225	1.068	0.140032					ZT30	3.549	4.707	4.128	0.81883
			shb1-D	0.856	1.056	1.173	1.02833	0.160301					ZT33	7.489	9.509	8.499	1.42836
		Red	Col	1.844	2.134	1.921	1.96633	0.150221					ZT36	5.925	6.893	6.409	0.684479
			shb1	1.705	1.526	1.639	1.62333	0.0905226					ZT39	1.669	2.098	1.8835	0.303349
			Ws	1.805	2.328	2.036	2.05633	0.262092					ZT42	0.854	1.225	1.0395	0.262337
			shb1-D	2.115	2.369	2.158	2.214	0.135945					ZT45	0.523	0.695	0.609	0.121622
	PIF5	Dark	Col	1	1.096	0.905	1.00033	0.0955004					ZT48	0.861	1.112	0.9865	0.177484
			shb1	0.856	1.156	1.048	1.02	0.151947					ZT51	2.286	2.687	2.4865	0.28355
			Ws	0.805	0.963	1.158	0.975333	0.176823					ZT54	2.781	3.524	3.1525	0.52538
			shb1-D	0.985	1.285	1.262	1.17733	0.166962					ZT57	8.115	9.202	8.6585	0.768625
		Red	Col	2.625	2.851	2.424	2.63333	0.213622					ZT60	7.056	7.998	7.527	0.666095
			shb1	1.498	1.978	1.689	1.72167	0.241662				cca1 lhy	ZT0	1	1	1	0
			Ws	2.005	2.089	2.259	2.11767	0.129404					ZT3	0.168	0.706	0.437	0.380423
			shb1-D	2.154	2.389	2.553	2.36533	0.20055					ZT6	0.056	0.256	0.156	0.141421
	PIF7	Dark	Col	1	1.108	0.895	1.001	0.106504					ZT9	0.165	0.985	0.575	0.579828
			shb1	0.836	1.389	0.934	1.053	0.295081					ZT12	1.356	0.812	1.084	0.384666
			Ws	0.745	0.809	1.096	0.883333	0.186934					ZT15	0.236	0.851	0.5435	0.434871
			shb1-D	0.903	1.273	1.278	1.15133	0.215078					ZT18	0.356	1.086	0.721	0.516188
		Red	Col	11.425	12.398	13.416	12.413	0.995585	P value				ZT21	0.106	0.626	0.366	0.367696
			shb1	7.035	7.156	8.092	7.42767	0.578502	0.0316917				ZT24	0.752	0.101	0.4265	0.460327
			Ws	10.086	11.065	11.964	11.0383	0.939284					ZT27	0.586	1.483	1.0345	0.634275
			shb1-D	11.556	12.885	12.397	12.2793	0.672268	0.136259				ZT30	0.226	1.189	0.7075	0.680944
													ZT33	0.365	1.095	0.73	0.516188
													ZT36	0.103	0.608	0.3555	0.357089
													ZT39	0.326	0.805	0.5655	0.338704
													ZT42	0.396	0.769	0.5825	0.263751
													ZT45	0.386	0.753	0.5695	0.259508
													ZT48	0.501	0.786	0.6435	0.201525
													ZT51	0.519	0.936	0.7275	0.294864
													ZT54	0.684	0.945	0.8145	0.184555
													ZT57	0.845	1.559	1.202	0.504874
													ZT60	0.836	1.323	1.0795	0.344361
		Fig. S1c		Biological replicates
				set1	set2	average	SEM
		CCA1	ZT0	1	1	1	0
			ZT3	0.696	0.882	0.789	0.131522
			ZT6	0.406	0.551	0.4785	0.10253
			ZT9	0.075	0.152	0.1135	0.0544472
			ZT12	0.008	0.061	0.0345	0.0374767
			ZT15	0.146	0.228	0.187	0.0579828
			ZT18	0.289	0.411	0.35	0.086267
			ZT21	0.566	0.742	0.654	0.124451
			ZT24	0.885	1.026	0.9555	0.0997021
			ZT27	0.483	0.532	0.5075	0.0346482
			ZT30	0.182	0.258	0.22	0.0537401
			ZT33	0.102	0.201	0.1515	0.0700036
			ZT36	0.012	0.058	0.035	0.0325269
			ZT39	0.122	0.151	0.1365	0.0205061
			ZT42	0.211	0.305	0.258	0.066468
			ZT45	0.548	0.583	0.5655	0.0247487
			ZT48	0.841	0.89	0.8655	0.0346482
			ZT51	0.365	0.452	0.4085	0.0615183
			ZT54	0.276	0.329	0.3025	0.0374767
			ZT57	0.125	0.162	0.1435	0.026163
			ZT60	0.015	0.082	0.0485	0.0473762
		LHY	ZT0	1	1	1	0
			ZT3	0.736	0.832	0.784	0.0678823
			ZT6	0.126	0.151	0.1385	0.0176777
			ZT9	0.019	0.035	0.027	0.0113137
			ZT12	0.008	0.025	0.0165	0.0120208
			ZT15	0.076	0.028	0.052	0.0339411
			ZT18	0.197	0.101	0.149	0.0678823
			ZT21	0.506	0.551	0.5285	0.0318198
			ZT24	0.755	0.926	0.8405	0.120915
			ZT27	0.791	0.702	0.7465	0.0629325
			ZT30	0.382	0.348	0.365	0.0240416
			ZT33	0.088	0.105	0.0965	0.0120208
			ZT36	0.014	0.061	0.0375	0.033234
			ZT39	0.122	0.061	0.0915	0.0431335
			ZT42	0.237	0.269	0.253	0.0226274
			ZT45	0.508	0.493	0.5005	0.0106066
			ZT48	0.921	1.012	0.9665	0.0643467
			ZT51	0.565	0.482	0.5235	0.0586899
			ZT54	0.326	0.439	0.3825	0.0799031
			ZT57	0.145	0.162	0.1535	0.0120208
			ZT60	0.035	0.052	0.0435	0.0120208
		SHB1	ZT0	1	1	1	0
			ZT3	0.887	0.984	0.9355	0.0685894
			ZT6	0.821	0.902	0.8615	0.0572756
			ZT9	1.075	1.168	1.1215	0.0657609
			ZT12	1.032	1.249	1.1405	0.153442
			ZT15	0.955	1.116	1.0355	0.113844
			ZT18	0.898	1.035	0.9665	0.0968736
			ZT21	0.972	1.079	1.0255	0.0756604
			ZT24	1.171	1.189	1.18	0.0127279
			ZT27	1.065	1.225	1.145	0.113137
			ZT30	0.933	1.025	0.979	0.0650538
			ZT33	0.995	1.109	1.052	0.0806102
			ZT36	1.073	1.215	1.144	0.100409
			ZT39	1.155	1.174	1.1645	0.013435
			ZT42	1.084	1.287	1.1855	0.143543
			ZT45	0.896	1.045	0.9705	0.105359
			ZT48	1.176	1.226	1.201	0.0353553
			ZT51	0.943	0.984	0.9635	0.0289914
			ZT54	0.956	1.095	1.0255	0.0982878
			ZT57	1.106	1.143	1.1245	0.026163
			ZT60	0.953	1.124	1.0385	0.120915

## Sheet: Fig. S2
	Fig. S2a
		set1	set2	average	SEM
	Ws	1	1.015	1.0075	0.0106066
	1W	2.802	3.108	2.955	0.216375
	6W	3.946	4.428	4.187	0.340825
	11W	3.141	3.644	3.3925	0.355675
	cca1 lhy	0.562	0.734	0.648	0.121622
	1C-2	1.854	2.167	2.0105	0.221324
	6C-6	2.915	3.327	3.121	0.291328
	11C-3	2.795	2.917	2.856	0.086267
	Fig. S2b
	Dark						Red
	Col	shb1	Ws	cca1 lhy	Col Ws	shb1 cca1 lhy	Col	shb1	Ws	cca1 lhy	Col Ws	shb1 cca1 lhy
	14.365	16.325	15.508	13.18	16.72	14.0214	5.365	3.57	4.964	1.98	7.365	1.839
	13.258	17.626	17.636	16.46	17.692	13.608	4.365	5.157	5.806	1.654	7.668	2.588
	17.032	12.34	15.078	16.66	20.176	16.325	4.663	5.324	4.76	1.658	4.873	2.252
	13.256	14.1	19.603	15.241	18.42	18.007	5.021	4.021	3.165	2.32	6.731	3.489
	15.666	16.792	12.58	16.025	19.598	16.763	4.658	5.141	4.033	2.36	5.648	1.869
	16.258	11.957	16.592	15.814	16.305	15.325	4.46	4.124	2.781	1.805	5.14	2.959
	14.235	13.752	11.855	16.325	16.007	16.421	5.297	3.564	5.64	1.965	5.126	2.899
	12.802	18.617	13.515	14.405	18.967	17.703	5.023	3.687	4.82	2.837	6.29	2.568
	14.481	13.2547	14.325	13.147	16.931	15.717	4.065	4.325	5.598	2.425	5.948	1.889
	13.012	14.57	15.511	17.14	17.662	16.325	5.665	3.658	3.482	3	5.98	1.965
	14.287	14.059	16.305	16.325	18.399	14.325	5.546	3.039	4.595	2.654	7.176	2.39
	14.025	16.754	15.086	11.034	17.779	13.698	5.365	4.618	3.784	1.965	6.023	1.781
	14.3658	14.365	14.586	17.474	19.562	16.009	3.658	4.023	6.547	2.4185	5.984	2.182
	15.698	14.258	16.274	18.069	18.56	15.698	4.48	3.987	6.671	2.654	4.689	2.032
	13.858	17.325	15.695	16.021	17.476	17.325	4.325	3.284	4.887	1.665	5.365	1.909
	15.063	14.523	18.325	16.398	17.311	12.065	3.757	4.079	4.569	2.356	6.28	2.398
	14.724	16.599	16.077	11.871	17.377	17.3	4.992	3.663	5.793	2.806	6.378	3.058
	16.506	18.388	14.133	15.321	17.39	16.059	4.069	4.853	7.697	2.658	7.26	2.29
	14.023	16	16.325	13.493	20.12	13.258	3.658	3.654	6.729	1.7	7.133	1.619
	16.72	14.0325	14.354	14.444	18.015	13.658	3.987	3.711	5.852	1.654	7.506	1.991
	17.692	18.184	14.347	15.065	17.249	14.365	3.547	4.291	5.348	2.012	6.234	2.049
	16.325	15.025	16.72	12.452	18.298	16.906	3.987	3.052	4.159	2.654	7.321	2.531
	18.42	14.961	15.602	16.49	15.473	12.308	4.321	3.882	5.14	3.0214	8.39	2.49
	18.325	13.206	20.17	16.095	14.538	15.206	4.066	4.488	4.218	3.012	6.325	2.015
	14.3256	12.365	18.42	16.025	18.178	13.608	3.658	4.021	5.123	3.056	5.9	2.295
	14.325	15.649	19.308	14.392	14.698	12.909	4.374	5.918	5.069	3.204	6.671	1.792
	16.325	13.306	16.305	15.192	16.882	12.365	4.025	4.036	5.269	2.208	7.438	2.386
	16.931	14.9	16.007	16.466	18.229	13.507	6.5	3.589	6.083	2.321	6.387	2.096
	17.062	15.246	17.325	13.783	17.563	15.523	4.05	5.084	5.094	2.0125	7.534	3.21
	14.029	15.305	16.031	15.491	19.39	14.306	3.658	4.764	5.222	1.608	6.809	1.526
	14.258	14.724	18.42	17.325	16.305	16.592	3.784	3.165	5.806	2.899	4.873	1.658
	17.325	16.506	18.325	14.523	16.931	15.855	4.887	4.033	4.76	2.049	5.648	2.32
	14.523	14.023	14.3256	16.599	18.399	14.515	4.159	4.82	5.64	2.531	5.126	2.36
	16.599	16.72	14.325	14.961	17.779	14.325	4.218	4.992	4.82	2.49	4.689	1.805
	18.388	17.692	16.325	13.206	17.476	15.511	5.269	4.069	3.482	3.012	5.365	1.965
	16	16.325	16.931	12.365	17.311	16.305	5.094	3.658	4.595	3.056	6.378	1.781
	14.0325	15.649	16.007	14.392	15.473	15.086	5.222	3.987	3.784	3.204	7.133	2.182
						Significance mark	a	a	a	b	c	b
						P value	a and b	1.10219e-51
							a and c	2.79044e-42
							b and c	8.58329e-13
	Fig. S2c		Biological replicates
			set1	set2	set3	average	SEM
	Dark	Col	1	0.915	1.086	1.00033	0.0855005
		shb1	0.783	0.908	1.115	0.935333	0.167679
		Ws	0.805	0.681	0.924	0.803333	0.121509
		cca1 lhy	0.802	0.893	0.994	0.896333	0.0960434
		Col Ws	1.132	1.056	1.477	1.22167	0.224367
		shb1 cca1 lhy	0.813	0.978	1.185	0.992	0.186395
	Red	Col	2.497	2.508	2.754	2.58633	0.145308	P value
		shb1	1.845	2.015	1.836	1.89867	0.100848	0.0125338
		Ws	2.305	2.662	2.431	2.466	0.181055
		cca1 lhy	1.293	1.479	1.297	1.35633	0.106251	0.0107901
		Col Ws	3.586	3.944	3.865	3.79833	0.188081		0.365357
		shb1 cca1 lhy	1.305	1.757	1.455	1.50567	0.23022	0.0111816
	Fig. S2g	Biological replicates
		set1	set2	set3	average	SEM
	Ws	1	0.801	0.423	0.741333	0.293091	P value
	shb1-D	3.075	2.049	2.108	2.41067	0.576085	0.0110463
	cca1 lhy	0.388	0.874	0.389	0.550333	0.280304		0.47361
	shb1-D cca1 lhy	2.877	2.278	3.037	2.73067	0.4001	3.47637e-05

## Sheet: Fig. S4
	Fig. S4a												Fig. S4e
	Dark					Red							Dark				Red
	Col	shb1	shb1re-5	shb1re-13	shb1re-18	Col	shb1	shb1re-5	shb1re-13	shb1re-18			Ws	SHB1:GFP/Ws	cca1 lhy	SHB1:GFP/cca1 lhy	Ws	SHB1:GFP/Ws	cca1 lhy	SHB1:GFP/cca1 lhy
	16.581	15.854	13.336	14.325	15.115	4.742	4.067	5.492	5.032	7.365			14.115	15.115	12.821	15.474	6.459	7.989	4.065	4.093
	18.901	13.698	18.647	16.984	15.3	3.654	3.309	5.171	5.095	7.454			14.3	15.3	13.406	13.975	6.623	7.428	4.026	3.728
	18.654	16.21	18.945	18.6325	12.11	4.869	3.998	4.565	4.321	6.987			13.11	12.11	11.034	13.585	6.396	7.998	3.896	3.873
	15.78	13.364	17.867	15.321	14.587	4.856	3.777	5.325	5.086	6.897			15.587	14.587	12.562	13.656	6.184	7.175	4.003	5.067
	14.718	15.325	14.0654	19.548	16.985	5.037	2.976	5.512	6.325	5.896			14.985	16.985	14.54	12.233	6.885	6.757	3.758	4.282
	13.336	15.3654	13.907	15.123	14.236	4.716	3.767	5.276	5.023	6.589			18.113	17.113	13.474	13.659	6.655	7.501	2.648	5.026
	17.654	17.54	15.686	18.3254	16.581	3.275	3.385	5.213	5.123	7.325			14.581	16.581	13.975	13.844	7.802	9.707	3.363	4.787
	16.3254	17.698	18.656	17.35	18.901	3.223	5.123	4.406	5.033	8.325			13.901	18.901	13.585	13.842	6.322	7.13	2.524	4.318
	16.231	14.325	13.659	16.524	16.021	5.036	3.128	5.558	5.277	7.021			13.272	19.272	14.656	15.623	5.274	8.911	2.953	4.485
	15.243	15.115	13.844	13.256	15.78	6.146	5.0325	5.39	6.865	4.987			15.78	15.78	12.233	15.854	6.834	8.023	3.221	3.606
	13.907	14.23	13.842	14.6325	14.718	3.339	4.403	4.986	6.324	4.321			14.718	14.718	13.659	13.698	6.58	7.566	3.877	3.748
	15.686	12.11	15.623	15.3652	13.336	3.839	3.508	4.098	7.365	5.023			13.336	13.336	13.844	15.325	7.409	8.385	3.976	3.177
	18.656	14.587	17.032	16.3658	14.326	5.032	3.052	4.021	7.454	5.123			18.647	18.647	13.842	13.364	5.794	8.822	4.415	3.915
	16.325	16.985	14.698	17.6589	13.265	5.095	3.613	3.987	6.987	5.933			19.967	19.967	15.623	15.325	6.189	7.632	3.582	3.994
	16.214	17.113	18.325	17.3265	17.867	4.321	4.531	4.321	6.897	5.277			17.867	17.867	15.854	15.3654	6.593	8.842	3.525	4.51
	14.874	17.012	17.364	18.365	16.581	4.086	3.321	5.023	5.896	5.066			15.243	15.243	13.698	15.6325	5.545	7.324	3.199	3.847
	15.321	17.865	15.325	18.3256	18.901	4.036	3.387	5.123	6.589	5.413			13.907	13.907	17.325	17.5247	5.057	7.734	3.121	4.226
	14.3625	15.021	14.021	16.586	17.689	5.023	4.0236	5.033	7.325	6.2874			15.686	15.686	13.364	17.548	5.917	7.826	2.857	4.812
	15.135	16.565	13.256	16.21	13.098	5.123	3.387	4.277	4.325	6.987			18.656	18.656	15.325	16.532	7.125	7.395	2.646	3.927
	14.3256	14.221	15.698	14.987	14.718	5.033	3.987	4.066	7.021	6.865			13.659	13.659	15.3654	16.3254	5.893	9.922	3.499	4.723
	13.256	13.0214	13.907	17.654	13.336	5.277	3.68	3.413	6.589	7.654			13.844	13.844	18.256	15.35	6.609	7.643	2.961	3.54
	15.3214	13.987	15.086	15.3654	17.054	4.066	5.464	6.5874	6.325	6.985			13.842	13.842	17.698	16.524	6.064	8.103	3.665	3.589
	14.3658	14.632	18.056	17.54	14.325	3.413	4.623	6.987	4.658	7.092			15.623	15.623	14.325	13.256	5.733	7.474	3.459	3.582
	15.654	15.012	16.325	17.698	16.231	4.226	4.636	6.865	4.987	5.869			17.632	16.854	15.115	14.6325	7.371	5.542	3.529	2.515
	15.454	15.421	15.654	14.325	15.243	4.504	3.456	6.324	5.863	6.25			14.698	13.698	15.3	15.3652	6.085	7.883	3.04	3.955
	13.254	14.325	14.874	15.115	12.845	5.321	3.802	7.365	5.658	6.125			18.325	17.325	12.11	12.3658	6.503	7.427	2.571	3.93
	14.9658	13.269	15.321	14.23	15.686	4.898	4.325	7.454	5.459	5.321			17.364	17.364	14.587	13.6589	6.735	7.219	3.255	3.254
	15.6548	14.698	14.087	14.658	15.3214	4.832	4.3	6.987	5.036	4.965			15.325	15.325	16.985	15.3265	6.552	9.855	3.268	3.741
	17.165	16.8745	13.256	15.654	14.3658	4.365	3.652	6.897	5.012	6.012			14.3654	15.3654	17.113	14.235	5.756	6.18	3.519	4.08
	15.325	16.325	15.123	17.867	14.021	5.0325	4.716	4.325	6.589	5.492			13.256	18.256	16.581	17.3256	6.092	5.293	3.066	3.674
	15.3654	16.214	18.3254	16.581	13.256	5.464	3.275	7.021	5.023	5.023			15.698	17.698	18.901	15.0124	6.382	6.518	3.767	3.561
	17.54	14.874	17.35	18.901	15.698	4.623	3.223	6.589	5.123	5.123			16.325	14.325	19.272	16.254	6.018	6.715	3.293	3.603
	17.698	15.321	16.524	17.689	13.907	4.636	3.339	6.325	5.933	5.033			18.984	16.984	15.78	18.365	5.428	7.117	3.132	2.99
	14.325	14.3625	13.656	15.098	15.086	4.325	3.839	4.658	6.2874	6.987			15.6325	18.6325	14.365	17.365	6.958	7.146	3.005	3.524
	15.115	15.135	14.6325	14.718	16.056	4.312	3.413	4.987	6.987	6.865			18.5247	12.5247	15.325	14.325	8.218	8.109	2.841	3.064
					Significance mark	a	a	b	b	b			17.548	19.548	16.547	15.123	6.115	8.232	2.936	3.649
					P value	a and b	1.154e-21						16.532	12.532	18.325	18.423	6.072	7.91	3.97	3.25
													18.3254	18.3254	17.562	16.354	7.093	8.153	3.224	3.321
													15.35	17.35	14.3254	17.32	7.045	6.171	2.874	3.58
													16.524	16.524	14.254	17.32	7.511	7.83	3.472	3.74
													13.256	13.256	14.365	14.36	6.0164	8.691	3.37252	3.356
													14.6325	14.6325	15.021	15.12	5.08548	7.692	4.2356	3.64
													15.3652	15.3652	14.654	17.36	5.21255	7.798	3.08458	3.048
													12.3658	16.3658	15.325	18.32	5.06325	7.804	3.88548	3.341
													17.6589	17.6589	14.568	15.65	5.63215	8.197	4.02145	3.192
													15.3265	17.3265	15.3254	17.32	5.21458	8.007	4.02146	3.089
	Fig. S4b		Biological replicates										14.235	15.235	14.3254	18.36	5.03215	8.974	3.01249	2.999
			set1	set2	set3	average	SEM						17.3256	18.3256	17.3654	14.65	5.23548	8.96548	3.06542	2.707
	Dark	Col	1	1.052	0.969	1.007	0.0419404						13.256	19.256	13.2545	13.32	5.85478	8.56549	3.03257	3.272
		shb1	0.862	0.925	1.101	0.962667	0.123872						14.2569	15.2569	13.3654	14.32	5.06532	9.32155	3.02146	2.979
		shb1re-5	0.892	1.152	1.026	1.02333	0.130021									Significance mark	a	b	c	c
		shb1re-13	0.902	0.955	1.104	0.987	0.104733									P value	a and b	1.74465e-14
		shb1re-18	1.131	1.168	1.305	1.20133	0.0916642										a and c	1.17211e-53
	Red	Col	2.205	2.357	2.468	2.34333	0.132032	P value									b and c	7.57086e-72
		shb1	1.386	1.805	1.472	1.55433	0.221301	0.0160743	0.0116074
		shb1re-5	2.572	2.758	2.966	2.76533	0.197102
		shb1re-13	2.845	2.923	3.244	3.004	0.211473
		shb1re-18	2.669	2.504	2.812	2.66167	0.154131
	Fig. S4c		Biological replicates
			set1		set2		set3		average
			-Ab	+Ab	-Ab	+Ab	-Ab	+Ab	-Ab	+Ab					Fig. S4d
	Dark	4-3	1	0.885	1	1.156	1	1.032	1	1.02433
		4-4	1	0.964	1	1.386	1	1.256	1	1.202	P value
	Red	4-3	1.005	2.665	1.259	3.056	1.473	3.505	1.24567	3.07533	0.00275302
		4-4	0.805	1.325	0.759	1.428	0.989	1.758	0.851	1.50367	0.0516821
	Fig. S4f
			set1	set2	set3	average	SEM
	Dark	Ws	1	1.072	0.934	1.002	0.0690217
		SHB1:GFP/Ws	1.192	1.365	1.295	1.284	0.087023
		cca1 lhy	1.211	1.256	1.429	1.29867	0.115093
		SHB1:GFP/cca1 lhy	1.065	1.102	1.209	1.12533	0.0747819
	Red	Ws	1.626	1.865	1.708	1.733	0.121445	P value
		SHB1:GFP/Ws	3.419	3.568	3.687	3.558	0.13428	0.0120063
		cca1 lhy	0.968	1.128	1.114	1.07	0.0886115
		SHB1:GFP/cca1 lhy	1.325	1.694	1.462	1.49367	0.186527	0.0537243

## Sheet: Fig. S5
	Fig. S5a		Biological replicates
			set1		set2		average					Fig. S5b
			-Ab	+Ab	-Ab	+Ab	-Ab	+Ab	P value
	Dark	4-3	1	2.626	1	3.109	1	2.8675	0.0163148
		4-4	1	2.805	1	3.252	1	3.0285	0.0119229
	Red	4-3	1.015	1.566	1.232	1.925	1.1235	1.7455	0.0973831
		4-4	0.901	1.658	1.038	1.927	0.971	1.7925	0.0320286

[truncated: 4 more sheets: Fig. S7, Fig. S8, Fig. S9, Fig. S12]
